# Supplementary material for: Altered Cytokine Secretory Fingerprint of the Adipocytes Derived from Stem Cells of Morbidly Obese Patients—A Preliminary Study
Source: Cells. 2024 Sep 24;13(19):1603. doi: 10.3390/cells13191603 (PMC11475718; doi:10.3390/cells13191603)
Supplement: Supplementary file 1 [file cells-13-01603-s001.zip]

Archive with 1 entries (1 files):
- cells-3207161-supplementary.pdf
